# Supplementary material for: Grape-Derived Polysaccharide Extracts Rich in Rhamnogalacturonans-II as Potential Modulators of White Wine Flavor Compounds
Source: Molecules. 2023 Sep 6;28(18):6477. doi: 10.3390/molecules28186477 (PMC10536722; doi:10.3390/molecules28186477)
Supplement: Supplementary file 1 [file molecules-28-06477-s001.zip]

Archive with 1 entries (1 files):
- molecules-2532345-supplementary.pdf
